# Supplementary material for: Effects of adults aging on word encoding in reading Chinese: evidence from disappearing text
Source: PeerJ. 2017 Jan 17;5:e2897. doi: 10.7717/peerj.2897 (PMC5244883; doi:10.7717/peerj.2897)
Supplement: Data S6 [file peerj-05-2897-s006.xls]

## Sheet: Young&OlderWordN+1WordIASReport
group	meangazetime-control	VAR00001	VAR00002	VAR00003	VAR00004
a	248.185	335.824	313.423	288.768	302.886
a	302.987	386.273	333.38	392.667	358.871
a	579.982	417.95	485.826	534.921	551.429
a	297.725	330.625	355.754	353.665	337.479
a	314.543	375.343	376.795	367.388	396.11
a	543.645	478.771	574.236	443.957	514.534
a	383.225	502.285	536.221	521.25	450.433
a	484.415	354.377	401.212	470.72	478.756
a	235.789	275.857	299.825	312.932	280.369
a	344.911	341.722	388.905	400.018	403.883
a	320.811	421.202	388.215	383.311	395.444
a	216.626	299.085	357.694	343.56	309.263
a	368.536	416.161	410.826	445.012	417.738
a	344.615	434.163	396.491	393.665	389.123
a	279.295	295.676	315.622	293.964	277.582
y	296.647	245.675	259.393	263.123	245.225
y	224.463	275.115	282.238	291.045	249.82
y	239.78	227.242	247.792	231.463	254.89
y	300.079	375.431	351.545	326.395	317.56
y	245.99	248.983	253.91	269.049	260.72
y	292.802	303.646	311.044	349.67	334.003
y	238.961	313.042	316.162	287.512	284.786
y	281.157	420.98	340.53	344.939	335.354
y	255.27	286.032	334.529	288.429	289.669
y	267.432	272.24	264.29	262.782	280.009
y	318.183	370.714	324.908	330.45	346.041
y	204.033	224.155	200.464	203.907	213.07
y	269.825	297.144	259.19	268.271	245.91
y	251.026	267.522	264.318	246.293	261.411
y	240.592	267.175	292.68	295.757	270.044
